# Supplementary material for: Cardioprotective Mechanism of Leonurine against Myocardial Ischemia through a Liver–Cardiac Crosstalk Metabolomics Study
Source: Biomolecules. 2022 Oct 19;12(10):1512. doi: 10.3390/biom12101512 (PMC9599793; doi:10.3390/biom12101512)
Supplement: Supplementary file 1 [file biomolecules-12-01512-s001.zip]

Archive with 1 entries (1 files):
- biomolecules-1935110-supplementary.pdf
